# Supplementary material for: A mutation in DOK7 in congenital myasthenic syndrome forms aggresome in cultured cells, and reduces DOK7 expression and MuSK phosphorylation in patient-derived iPS cells
Source: Hum Mol Genet. 2022 Dec 29;32(9):1511–23. doi: 10.1093/hmg/ddac306 (PMC10117378; doi:10.1093/hmg/ddac306)
Supplement: Sup_Figure_3_ddac306 [file sup_figure_3_ddac306.zip]

Archive with 1 entries (1 files):
- Sup_Figure_3_ddac306.png
