# Supplementary material for: A mutation in DOK7 in congenital myasthenic syndrome forms aggresome in cultured cells, and reduces DOK7 expression and MuSK phosphorylation in patient-derived iPS cells
Source: Hum Mol Genet. 2022 Dec 29;32(9):1511–23. doi: 10.1093/hmg/ddac306 (PMC10117378; doi:10.1093/hmg/ddac306)
Supplement: Supplementary_Table_S1_ddac306 [file supplementary_table_s1_ddac306.xlsx]

## Sheet: Sheet1
Supplementary Table S1. Prediction of pathogenicity of single nucleotide variants at g.3473495 in GRCh37/hg19 by InMeRF (https://www.med.nagoya-u.ac.jp/neurogenetics/InMeRF/)
	Ensembl 94								Rank Score of dbNSFP v4.0a
Prediction	Pathogenic Probability	Genomic Mutation	Amino Acid Substituion	Gene Symbol	Strand	Gene ID	Transcript ID	Protein ID	SIFT	SIFT4G	Polyphen2_HDIV	Polyphen2_HVAR	LRT	MutationTaster	MutationAssessor	FATHMM	PROVEAN	VEST4	MetaSVM	MetaLR	REVEL	MVP	MPC	PrimateAI	DEOGEN2	CADD	DANN	fathmm-MKL	fathmm-XF	Eigen	Eigen-PC	GenoCanyon	integrated_fitCons	GERP++	phyloP100way_vertebrate	phyloP30way_mammalian	phyloP17way_primate	phastCons100way_vertebrate	phastCons30way_mammalian	phastCons17way_primate	SiPhy	bStatistic
Pathogenic	0.89	g.3473495G>Aa	p.G64R;p.G64Ra	DOK7	+	ENSG00000175920;ENSG00000175920	ENST00000507039;ENST00000340083	ENSP00000423614;ENSP00000344432	0.913	0.928	0.906	0.974	0.843	0.588	0.689	0.837	0.953	0.937	0.892	0.888	0.92	0.935	0.018	0.822	0.921	0.901	0.989	0.826	0.89	0.78	0.747	0.748	0.345	0.416	0.942	0.531	0.461	0.716	0.541	0.517	0.683	0.727
Pathogenic	0.89	g.3473495G>C	p.G64R;p.G64R	DOK7	+	ENSG00000175920;ENSG00000175920	ENST00000507039;ENST00000340083	ENSP00000423614;ENSP00000344432	0.913	0.928	0.906	0.974	0.843	0.588	0.689	0.837	0.953	0.937	0.892	0.888	0.92	0.935	0.018	0.822	0.921	0.898	0.989	0.861	0.924	0.78	0.747	0.748	0.345	0.416	0.942	0.531	0.461	0.716	0.541	0.517	0.683	0.727
Pathogenic	0.947	g.3473495G>T	p.G64W;p.G64W	DOK7	+	ENSG00000175920;ENSG00000175920	ENST00000507039;ENST00000340083	ENSP00000423614;ENSP00000344432	0.913	0.928	0.906	0.974	0.843	0.588	0.689	0.839	0.953	0.916	0.906	0.89	0.952	0.945	0.018	0.801	0.921	0.932	0.783	0.852	0.941	0.794	0.76	0.748	0.345	0.416	0.942	0.531	0.461	0.716	0.541	0.517	0.683	0.727
InMeRF introduced all avaialble single nucleotide variants at g.3473495 in all available Ensembl transcripts, and predicted the pathogenicity of each variant.
Rank scores by InMeRF are indicated in the second column. InMeRF also gives rank scores of 34 different prediction tools in dbNSFP v4.0 in columns J to AQ.
Rank scores indicate that 1.000 is the most pathogenic and 0.000 is theleast pathogenic.
Thirty of the 34 previously published tools predicted that p.G64R is likely to be pathogenic with a probability of 0.757 ± 0.219 (mean and SD, n = 34).
aMutation identified in our CMS patient.
p.G64R is registered at dbSNP with rs1246160310, and is present in 3 in 266,842 alleles [global minor allelic frequency (GMAF) = 0.0011%].
